# Supplementary material for: The molecular mechanism underlying dermatomyositis related interstitial lung disease: evidence from bioinformatic analysis and in vivo validation
Source: Front Immunol. 2023 Oct 19;14:1288098. doi: 10.3389/fimmu.2023.1288098 (PMC10622801; doi:10.3389/fimmu.2023.1288098)
Supplement: Supplementary file 3 [file DataSheet_3.xlsx]

## Sheet: Sheet1
Primer sequences	Forward	Reverse
POSTN	5’-GCTGCCATCACATCGGACATATTG-3’	5’-TTCTAGGACACCTCGTGGAAGTTTC-3’
THBS2	5'-GACACGCTGGATCTCACCTAC-3'	5'-GAAGCTGTCTATGAGGTCGCA-3'
COL6A1	5’-GGCTATGTGACCCGCTTCTACC-3’	5’-CCCTGCGAGTTGCCATCTGAG-3’
LOXL1	5’-CGAGTTCAGCCACTACGACCTAC-3’	5’-TTGAGGTTGCCGAAGTCACAGG-3’
GAPDH	5’-CACTAGGCGCTCACTGTTCT-3’	5’-GCCCAATACGACCAAATCCGT-3’
